# Supplementary material for: Assessment of the masseter stiffness in patients during conservative therapy for masticatory muscle disorders with shear wave elastography
Source: BMC Musculoskelet Disord. 2022 May 11;23:439. doi: 10.1186/s12891-022-05392-9 (PMC9092725; doi:10.1186/s12891-022-05392-9)
Supplement: Supplementary file 1 — Additional file 1. [file 12891_2022_5392_MOESM1_ESM.xlsx]

## Sheet: all-data
	Stifness
no	left_before			right_before			left _after			rigt_after			NSRbeforeRight	NSRafterRight	NSRbeforeLeft	NSRafterRight	PSSbefore	PSSafter	GADbefore	GADafter	ESSbefore	ESSafter	SWLSbefore	SWLSafter	SSSbefore	SSSafter
1	14.3	14.3	14.2	14	13.7	14.5	8.5	8.5	8.8	8.9	8.7	8.5	6	1	6	1	16	14	5	5	4	4	27	27	10	5
2	13	13.3	13.2	13.8	13.5	13.7	7.7	7.3	7.3	7.4	7.3	7.3	8	2	8	2	13	23	11	6	11	6	29	29	19	5
3	12.3	12	12.1	12	12.2	11.9	6.7	6.7	6.8	6.4	6.3	6.3	6	2	5	1	23	26	13	13	9	7	20	22	18	9
4	14	14.2	14.2	14.1	13.8	14.4	8	8.3	7.6	8.3	9.2	8.1	4	1	9	2	10	5	3	1	3	1	30	30	8	3
5	12.4	11.9	12.5	12.8	11.8	11	7.7	7.8	7.9	7.5	7	7.3	8	1	8	1	15	12	9	7	6	6	29	29	9	4
6	11	11.2	11.2	11.9	11	11.2	7.4	7.3	6.9	6.9	6.8	7.1	5	1	5	0	18	18	7	7	13	12	34	34	9	4
7	10	10.5	10.4	10.1	9.9	9	6.5	6.7	6.7	6.9	6.4	6.3	5	1	4	1	19	20	9	7	6	5	25	26	10	4
8	12	12.3	12.2	12.3	12.1	12.1	8	8.2	8.2	8.4	8.1	8	4	1	4	1	17	18	10	9	7	7	25	26	12	6
9	9.4	10.3	9.9	9.9	10	10	5.8	6	5.9	6.1	6.1	6	7	2	5	1	15	15	6	3	4	2	27	29	19	3
10	13.7	13.5	13.6	13	13.5	13.5	8.1	8	8.2	7.9	8.1	8.1	7	1	8	1	21	16	4	4	4	3	26	26	23	7
11	11.9	11.6	12	12	11.7	12	7.9	7.6	7.5	7.7	7.5	7.4	6	1	6	1	14	13	9	9	5	4	25	26	12	4
12	11.7	11.7	12	12.1	11.6	12	8.8	8.9	8.7	8.3	8.4	7.9	5	1	5	1	12	12	5	5	4	4	28	29	12	6
13	12.9	12.9	13	13	13.1	12.8	8.4	8.5	8.5	8.5	8.2	8.2	3	0	4	1	14	15	4	3	3	2	25	25	7	3
14	12	12.2	12.6	12.8	12.3	12.2	8.1	8	8.2	8.2	7.9	7.3	7	1	6	0	16	14	8	8	6	6	24	25	10	5
15	12.8	12.6	12.5	12.7	12.5	12.6	12.4	12.7	12.9	14.4	14.5	14.6	4	4	4	4	27	18	9	4	12	12	25	25	9	6
16	12.3	12.4	12.5	12.8	11.5	10.6	8.7	8.9	7.9	9.4	8.5	7.9	4	1	4	0	7	7	4	4	7	6	29	29	11	5
17	10.2	10.2	9.4	10.5	10.8	9.9	6.6	6.5	6.5	6.4	6.3	6.3	6	1	6	1	22	21	9	8	6	6	25	26	6	3
18	10.4	10.6	10.4	10.6	10.6	11	6.3	6	6.1	5.9	6	5.8	8	2	6	2	29	26	15	13	10	9	19	22	24	9
19	12	11.5	11.7	11.8	11.8	11.6	7.3	7.3	7.2	7.2	7	6.9	6	1	7	2	18	16	1	0	0	0	20	20	0	0
20	13.2	13.1	12.9	13	13	13.1	7.7	8	7.7	7.5	7.5	7.7	5	1	5	0	4	4	0	0	12	10	32	33	2	0
21	11.2	11	11.4	11.4	11.4	11.2	6.9	6.6	6.3	6.8	6.9	6.9	7	2	7	2	21	22	6	7	1	0	20	18	3	5
22	12.9	13	13.1	13.8	13.7	13.5	14.8	14.6	14.5	13	13.2	13.1	7	1	7	4	21	18	8	6	7	4	26	26	13	5
23	13.7	13.5	13.5	13.4	13.5	13.6	9	8.8	8.6	8.8	8.7	8.6	7	1	8	2	8	7	5	5	4	4	29	30	9	4
24	11.5	11.7	11.6	11.8	11.9	11.5	7.9	8	8	8.1	8	7.9	7	1	6	1	10	10	6	5	7	5	28	28	7	3
25	11.5	11.8	12	11.7	11.7	11.8	7.7	7.8	8	7.9	7.7	8	8	2	9	2	15	13	10	10	9	7	22	22	10	7
26	12	12	11.8	11.6	11.8	12.1	7	7.1	7.2	6.9	7.2	6.7	7	1	7	2	17	16	12	11	4	3	20	21	13	8
27	13.1	13.4	13.4	13.5	13.2	13.4	8.8	8.4	8.3	8.2	7.9	8.2	8	2	7	2	8	6	4	2	3	3	29	29	4	2
28	10	10.2	10	10.1	10.8	9.9	6	5.8	5.8	5.9	6.1	6	7	2	6	1	10	11	5	5	7	7	30	30	8	5
29	12.7	12.7	12.9	12.7	12.8	12.5	8.2	8	8.1	7.9	8	7.7	6	0	6	1	5	6	2	2	6	4	29	30	6	3
30	13.1	13.2	12.9	12.9	12.7	12.8	9.4	9.5	9.3	9.4	9.9	9.1	7	1	7	1	8	8	5	4	8	8	30	30	3	2
31	11.9	11.6	11.7	11.7	11.5	11.9	8.8	8.8	8.4	8.3	8.3	8.4	8	1	7	2	9	6	6	6	6	5	32	32	5	3
32	11.4	11.8	11.6	11	11.5	11.7	7.7	7.6	7	7	6.9	6.9	8	1	8	1	19	16	11	10	8	8	25	26	10	4
33	11.3	11.2	11.3	11.3	11.2	11.4	6	6.2	6.3	6.3	6.2	6.2	7	1	7	0	10	9	5	5	7	7	31	33	8	5
34	13.5	13.5	13.7	13.3	13.5	13.5	8.3	8.7	8.4	8.5	8.4	8.3	8	1	7	1	14	14	6	6	2	1	30	32	9	7
35	13.7	13.7	13.5	13.5	13.3	13.7	8.9	8.1	7.9	8.2	8.3	7.9	7	0	6	0	8	8	3	3	5	5	29	29	4	3
